# Supplementary material for: Inclusion of maintenance energy improves the intracellular flux predictions of CHO
Source: PLoS Comput Biol. 2021 Jun 11;17(6):e1009022. doi: 10.1371/journal.pcbi.1009022 (PMC8221792; doi:10.1371/journal.pcbi.1009022)
Supplement: S1 Table — (XLSX) [file pcbi.1009022.s001.xlsx]

## Sheet: Hárok1
Dataset	Cell lines/conditions	Mode of culture	Number of datasets	Source
Sheikholeslami 2013	Uninduced/induced cultures	semi-continuous	2	[18]
Sheikholeslami 2014	Induced cultures with low/high glutamine feeding	semi-continuous	2	[19]
Nicolae 2014	Non-producer CHO-K1	batch	1	[20]
Templeton 2013*	Producer -- early exponential, late exponential, stationary phases	fed-batch	3	[21]
Templeton 2017	Non-producers and producers, wild-type and mutants	fed-batch	9	[22]
McAtee Pereira 2018	Producer -- three media compositions	batch	3	[23]
* A dataset from the decline phase was omitted from the analysis because FBA is not applicable to this phase.
