# Supplementary material for: Inclusion of maintenance energy improves the intracellular flux predictions of CHO
Source: PLoS Comput Biol. 2021 Jun 11;17(6):e1009022. doi: 10.1371/journal.pcbi.1009022 (PMC8221792; doi:10.1371/journal.pcbi.1009022)
Supplement: S2 Table — (XLSX) [file pcbi.1009022.s002.xlsx]

## Sheet: summary_estimated_mATP
Objective	Growth		Glutamine		Glucose		Arginine		Aspartate		Asparagine		Tyrosine		Serine
Biomass equation	cho	prod	cho	prod	cho	prod	cho	prod	cho	prod	cho	prod	cho	prod	cho	prod
non-ind	4.5	3.6	5.8	4.2	4.9	5.1	3.2	3.9	5.9	4.8	5.9	4.8	4.5	4.8	5.1	5.4
ind	5	4.8	5.9	5.4	6	6.2	6.1	4.2	6.4	5.4	6.4	6.2	5.2	5.6	6	6.2
high	4.5	3.8	1	2.6	2.4	3.6	2.8	3.1	3.2	3.4	1.8	3	2.5	2.9	1.8	2.8
low	7	7.4	5.9	5.9	1	2.6	5.4	6.1	5.2	6.6	1.2	6.4	6.5	5.8	1.2	5.9
K1	11.9	20	22	24.2	14.6	12.8	22.4	22.9	22.1	24.4	22.1	24.5	20.2	24	21.2	23.5
early	1.1	1	0.1	0.2	0.5	0.4	0.9	0.2	0	0.4	0.1	0.1	0.1	0.4	0	0.2
late	1.8	2.9	2.2	3.6	2.2	2.1	2.1	3.6	2.1	3.6	2.1	3.6	2.2	3.4	2.2	3.6
stationary	3.2	3.5	4.1	3.1	3.4	3.5	4.1	4.9	4.1	4.9	4.1	3.1	3.8	3.1	4.1	3.1
SV	6.4	6	5.1	5.5	4.9	4.9	5	4.5	5.2	5.8	5.1	5.5	5.5	4.8	5.1	5.1
SV-GS	4	4.5	4	4.5	4.1	4.2	4.1	3.9	4.5	3.8	4.2	4	3.8	3.8	4.1	4.4
SV-M1	8.9	8.6	8.1	8.4	7.9	8	7.8	8.4	7.9	8.4	8.1	8.4	7.4	8.5	8	8
SV-M2	4.6	5.1	4.2	3.9	4.1	4.4	5	3.9	4.4	3.9	4.4	3.9	4.4	4	4.1	4.1
SV-M3	5.8	6.6	6.1	6.6	6.2	6.4	6.4	6.9	6.2	6.8	6.5	7	5.6	6.1	6.4	6.5
Bcl-2	6.4	7.1	6.5	7	6.4	7.1	6.9	7.5	6.8	7.2	7.2	7.6	6	6.4	6.9	7.2
Bcl-2-M1	9.9	9.1	10	9.9	9.8	10.1	9.9	10.1	9.9	9.9	9.9	9.8	9.9	9.4	9.8	10.1
Bcl-2-M2	6.2	6.1	6.1	6.4	6.1	6.5	6.2	6.5	6.1	6.6	6.1	6.4	6.1	6.5	6.1	6.4
Bcl-2-M3	12.1	12.9	13.4	12.8	12.6	12.8	13.4	13	13.1	12.9	13.1	12.9	13.6	12.9	12.6	13
CM	4.4	5.1	4.8	5.1	4.8	5.2	4.8	4.6	4.8	5.1	4.8	5.6	4.5	4.8	5	5.1
LA	4.9	4.2	4.2	4.6	3.9	4.8	3.8	3.8	4.5	4.5	4.4	3.9	3.8	4.6	4.1	4.8
LAplus	6	5.9	5.4	5.9	5.5	6	5.2	5.9	5.8	6.4	5.5	6.2	5.5	5.8	5.5	6
Mean	5.9	6.4	6.2	6.5	5.6	5.8	6.3	6.4	6.4	6.7	6.2	6.6	6.1	6.4	6	6.6
Median	5.4	5.5	5.6	5.4	4.9	5.2	5.1	4.8	5.5	5.6	5.3	5.9	5.4	5.2	5.1	5.6
Biomass equation	cho	biomass_cho
	prod	biomass_cho_producing
